# Supplementary material for: Characterization of Mycobacterium tuberculosis isolates from Hebei, China: genotypes and drug susceptibility phenotypes
Source: BMC Infect Dis. 2016 Mar 3;16:107. doi: 10.1186/s12879-016-1441-2 (PMC4778344; doi:10.1186/s12879-016-1441-2)
Supplement: Additional file 2: — Detailed information about New and orphan spoligotype patterns isolated from 1017 MTB strains in Hebei. (XLSX 15 kb) [file 12879_2016_1441_MOESM2_ESM.xlsx]

## Sheet: Sheet1
	Additional file 2 Detailed information about New and orphan spoligotype patterns isolated from 1017 MTB strains in Hebei.
	ID	Spoligotype Description	Octal code	SITa	Clade	15 MIRU-VNTRb	Drug resistance	Age	Gender	Treatment history	First country of isolation
	H0130	■■■■■■■□■■■■■■■■□■■■□■■■■■■■■■■■□□■■■■■■■■■	177377357774777	New genotype	-	643333400475575	Pan-sensitive	64	Male	Retreatment	-
	H0137	■■■■■■■■■■■■■■■■■■■■■■■■■□■■■■■■□□□□□□■■■■■	177777777374037	New genotype	-	343323333263483	Pan-sensitive	34	Female	New case	-
	H0253	■□□■■■□□■■■■■■■■■■■■■■■□□■■■□□□□□□■■□□□■□■■	116377774700613	New genotype	-	236243636124571	Pan-sensitive	61	Male	New case	-
	H0274	■■■■□■■■■■■■■■■■■■■■■■■■■■■■□□□□□□□□□□□□□□□	173777777700000	New genotype	-	343322332233483	Pan-sensitive	19	Female	New case	-
	H0299	■■■■■■■■■■■■□□■■■■■■■■■■■■■□■□■■□□■■■■■■■■■	177763777654777	New genotype	-	643333553475492	Pan-sensitive	27	Female	New case	-
	H0374	□□□□■■■■■■■■■■■■■■■■■■■■■■■■■■■□□□□□■■■□■■■	7777777770167	New genotype	-	343322333253462	STR resistance	32	Female	New case	-
	H0433	■■■■■■■■■■■■□■■■■■■■■■■■■■■■■□■■□□□□■■□■■■■	177767777754157	New genotype	-	343323333253492	Pan-sensitive	29	Male	Retreatment	-
	H0510	■□■■■■■■■■■■□■■■□■■■■■■■■■■■■■■■□□□□■■■■■■■	137767377774177	New genotype	-	323723333254483	Pan-sensitive	36	Female	Retreatment	-
	H5028	■□□□□□□■■■■□□■■■■■■■■■■■■■■■■■■■□□□□■■■■■■■	100747777774177	New genotype	-	343323323253393	Pan-sensitive	29	Female	New case	-
	H4040	■□■■■■■■■■■■□□□□■■■■■■■■■■■■■■■■□□□□■■□□■■■	137760777774147	New genotype	-	545222154223252	Pan-sensitive	40	Male	New case	-
	H3065	■□■■■■■■■■■■■■■■■■□■■□□□■■■■■■■■■■■■■■■□■■■	137777661774167	New genotype	-	545222154222293	INH+RIF resistance	20	Male	Retreatment	-
	H4062	■■■■■■□□□■■■■■■■■■■■■■□□□□□□□□□■□□□□■■■■■■■	176177770004177	New genotype	-	343323333253492	STR resistance	70	Male	New case	-
	H2029	■■■■■■■■■■■■■■■■■■■■■■■■■■□□■■■□□□□□□□□■■■□	177777777470016	New genotype	-	347243164234283	STR resistance	65	Female	New case	-
	H5073	□□□□□□□□□□□□□□□□□□□□□□□□□□□□□□□□□□■■■■■□■□■	765	New genotype	-	543323444476474	Pan-sensitive	66	Male	New case	-
	H3041	□□□□□□□□□□□□□□□□□□□□□□□□□□□□□□□□□□■■■□□□□□□	700	New genotype	-	543333554475493	Pan-sensitive	24	Male	New case	-
	H0086	□□□□□□□□□□□□□□□□□□□□□□□□□□□□□□□□□□■■■□□□■■■	707	orphan	Beijing	7433345644754A3	Pan-sensitive	66	Male	New case	Netherlands
	H5010	□□□□□□□□□□□□□□□□□□□□□□□□□□□□□□□□□□■■■□■□■■■	727	orphan	Beijing	643333474455495	Pan-sensitive	57	Female	New case	Japan
	H4104	■■■■■■■■■■■■■■■■■■■■■■■■■■■■■□■■□□□□□□□■■■■	177777777754017	orphan	T1	343324363253423	Pan-sensitive	52	Female	New case	China
	H5024	■■■■■■■■■■■■■■■■■■■■■■■■■■■■■□■■□□□□□□□■■■■	177777777754017	orphan	T1	343323343254573	Pan-sensitive	23	Male	New case	China
	H0156	■■■■■■■■■■■■■■■■■■■■■■■■■■■■■■■■□□□□□□■□■■■	177777777774027	orphan	T2	345223153233292	Pan-sensitive	21	Female	New case	United State
	H5083	■■■■■■■■■■■■■■■■■■■■■■■□■■■■■■■■□□□□■■■□■■■	177777775774167	orphan	T2	645224150243282	Pan-sensitive	23	Male	Retreatment	France
	H0029	■□■■■■■■■■■■□■■■■■■■■■■■■■■■■■■■□□□□■■■■■■■	137767777774177	orphan	T3	3434233332534B3	Pan-sensitive	58	Male	New case	China
	H0309	■□■■■■■■■■■■□■■■■■■■■■■■■■■■■■■■□□□□■■■■■■■	137767777774177	orphan	T3	343324333233492	Pan-sensitive	56	Male	New case	China
	H5109	■□■■■■■■■■■■□■■■■■■■■■■■■■■■■■■■□□□□■■■■■■■	137767777774177	orphan	T3	343023263263423	STR+RIF+EMB resistance	41	Male	Retreatment	China
	H0279	■□■■■■■■■■■■□■■■■■■■■■■■■■■■■■■■□□□□■■■□■■■	137767777774167	orphan	AMBIGOUS:T3T2	343323323233483	Pan-sensitive	19	Male	New case	Brazil
	H0350	■□■■■■■■■■■■□■■■■■■■■■■■■■■■■■■■□□□□■■■□■■■	137767777774167	orphan	AMBIGOUS:T3T2	343323323233483	Pan-sensitive	21	Male	Retreatment	Brazil
	H0427	■□■■■■■■■■■■□■■■■■■■■■■■■■■■■■■■□□□□■■■□■■■	137767777774167	orphan	AMBIGOUS:T3T2	343323323253482	Pan-sensitive	49	Male	New case	Brazil
	a SIT,Spoligotype International Type;b A=11, B=10.
